# Supplementary material for: Larval and adult diet affect phenotypic plasticity in thermal tolerance of the marula fly, Ceratitis cosyra (Walker) (Diptera: Tephritidae)
Source: Front Insect Sci. 2023 Mar 28;3:1122161. doi: 10.3389/finsc.2023.1122161 (PMC10926529; doi:10.3389/finsc.2023.1122161)
Supplement: Supplementary file 1 [file DataSheet_1.zip]

Archive with 1 entries (1 files):
- Appendix 1.DOCX
